# Supplementary material for: Current Concentrations of Zn, Cu, and As in Piggery Wastewater Compromise Nutrient Removals in Microalgae–Bacteria Photobioreactors Due to Altered Microbial Communities
Source: Biology (Basel). 2022 Aug 5;11(8):1176. doi: 10.3390/biology11081176 (PMC9405037; doi:10.3390/biology11081176)
Supplement: Supplementary file 1 [file biology-11-01176-s001.zip]

Archive with 3 entries (3 files):
- biology-1833727-supplementary.pdf
- Table S6_simper_results.xlsx
- Table S7_correlations.xlsx
